# Supplementary material for: Effects of Resveratrol on In Vivo Ovarian Cancer Cells Implanted on the Chorioallantoic Membrane (CAM) of a Chicken Embryo Model
Source: Int J Mol Sci. 2024 Apr 16;25(8):4374. doi: 10.3390/ijms25084374 (PMC11049836; doi:10.3390/ijms25084374)
Supplement: Supplementary file 1 [file ijms-25-04374-s001.zip]

Archive with 3 entries (2 files):
- ijms-2930248-supplementary/
- ijms-2930248-supplementary/Figure S1.pdf
- ijms-2930248-supplementary/Figure S2.pdf
